# Supplementary material for: The extremely reduced, diverged and reconfigured plastomes of the largest mycoheterotrophic orchid lineage
Source: BMC Plant Biol. 2022 Sep 20;22:448. doi: 10.1186/s12870-022-03836-x (PMC9487142; doi:10.1186/s12870-022-03836-x)
Supplement: Supplementary file 1 — Additional file 1. [file 12870_2022_3836_MOESM1_ESM.zip]

Archive with 2 entries (2 files):
- 3836_ESM files/Figures S1-6.docx
- 3836_ESM files/Tables S1-9.xlsx
