# Supplementary material for: The extremely reduced, diverged and reconfigured plastomes of the largest mycoheterotrophic orchid lineage
Source: BMC Plant Biol. 2022 Sep 20;22:448. doi: 10.1186/s12870-022-03836-x (PMC9487142; doi:10.1186/s12870-022-03836-x)
Supplement: Supplementary file 1 — Additional file 1. [file 12870_2022_3836_MOESM1_ESM.zip › 3836_ESM files/Tables S1-9.xlsx]

## Sheet: Table S1
Supplementary Table S1 GC content in the coding region of the plastomes of Gastrodieae and Nervilieae
	Length（bp）	GC content（%）	GC content in coding region（%）	proportion of coding region（%）
Gastrodia menghaiensis Z.H.Tsi & S.C.Chen	30158	24.88	23.2	57.47
Gastrodia peichatieniana S.S.Ying	29696	25.18	23.29	57.79
Gastrodia longistyla Q. Liu, J.D. Ya & X.H. Jin	30464	24.8	23.39	57.22
Gastrodia shimizuana Tuyama	30019	25.72	23.85	58.29
Gastrodia sp.	29944	25.75	23.77	58.21
Gastrodia crispa J.J. Sm.	30582	25.34	23.21	58.07
Gastrodia flexistyla T.C.Hsu & C.M.Kuo	30797	25.38	23.1	58.75
Gastrodia uraiensis T.C.Hsu & C.M.Kuo	30746	25.49	23.27	58.55
Gastrodia angusta S.Chow & S.C.Chen	36812	25.88	25.46	54.76
Gastrodia elata Blume	35304	26.77	25.25	57.29
Gastrodia javanica (Blume) Lindl.	31896	26.84	25.79	56.05
Didymoplexis pallens Griff.	51241	34.79	32.22	50
Nervilia aragoana Gaudich.	158174	36.81	37.76	50.06
Nervilia fordii (Hance) Schltr.	162651	36.73	38.3	48.64

## Sheet: Table S2
Supplementary Table S2 GC content of protein-coding sequences in plastomes of Gastrodiinae and Nervilieae (GC, GC content; GC3, GC content of the third position codon; Blue, GC content below 25%; Red, GC content below 20.)
		G. menghaiensis	G. peichatieniana	G. longistyla	G. shimizuana	G.sp	G.crispa	G. flexistyla	G. uraiensis	G. angusta	G.elata	G. javanica	D.pallens	N. aragoana	N.fordii
accD	GC	0.2716	0.2751	0.2734	0.2804	0.2757	0.2514	0.2525	0.257	0.2737	0.2771	0.2653	0.2515	0.3327	0.3354
	GC3	0.1662	0.1909	0.1689	0.1772	0.1703	0.1522	0.1572	0.1728	0.1871	0.214	0.1939	0.1583	0.2612	0.2618
atpA	GC													0.4022	0.412
	GC3													0.2539	0.2778
atpB	GC													0.4345	0.4355
	GC3													0.3393	0.3367
atpE	GC													0.3975	0.4049
	GC3													0.2593	0.2889
atpF	GC													0.3712	0.3712
	GC3													0.3027	0.3081
atpH	GC													0.4309	0.439
	GC3													0.1707	0.1951
atpI	GC													0.3723	0.3831
	GC3													0.2661	0.2903
ccsA	GC													0.3282	0.3292
	GC3													0.2914	0.3098
cemA	GC													0.3376	0.342
	GC3													0.3405	0.3304
clpP	GC	0.3679	0.36	0.3644	0.3667	0.3667	0.3583	0.36	0.3573	0.3543	0.3625	0.3625	0.3488	0.413	0.4163
	GC3	0.2332	0.23	0.228	0.25	0.25	0.225	0.235	0.2103	0.1932	0.2087	0.2184	0.1649	0.3171	0.3035
infA	GC												0.3333	0.359	0.3632
	GC3												0.3226	0.2436	0.2821
matK	GC									0.216	0.2142			0.3094	0.3255
	GC3									0.1505	0.1625			0.2447	0.2671
ndhA	GC													0.3397	0.3489
	GC3													0.2198	0.2527
ndhB	GC													0.3757	0.3816
	GC3													0.3131	0.3288
ndhC	GC													0.3719	0.3802
	GC3													0.3058	0.3306
ndhD	GC													0.3466	0.3586
	GC3													0.2834	0.3074
ndhE	GC													0.3366	0.3529
	GC3													0.2745	0.3039
ndhF	GC													0.3289	0.3324
	GC3													0.259	0.2692
ndhG	GC													0.3258	0.3446
	GC3													0.2429	0.2712
ndhH	GC													0.3841	0.3748
	GC3													0.3096	0.2843
ndhI	GC													0.3278	0.3278
	GC3													0.2389	0.2333
ndhJ	GC													0.3857	0.3899
	GC3													0.3208	0.3019
ndhK	GC													0.3915	0.3798
	GC3													0.3333	0.2984
petA	GC													0.3904	0.3884
	GC3													0.271	0.2804
petB	GC													0.4012	0.3997
	GC3													0.3148	0.3102
petD	GC													0.3908	0.3913
	GC3													0.2874	0.2733
petG	GC													0.3509	0.3596
	GC3													0.2368	0.2895
petL	GC													0.3438	0.3125
	GC3													0.2188	0.2188
petN	GC													0.4	0.4111
	GC3													0.2667	0.3
psaA	GC													0.4292	0.4323
	GC3													0.3356	0.3395
psaB	GC													0.4118	0.4118
	GC3													0.3265	0.3265
psaC	GC													0.4228	0.4146
	GC3													0.2927	0.2683
psaI	GC													0.3423	0.3514
	GC3													0.3243	0.3243
psaJ	GC													0.3556	0.363
	GC3													0.2667	0.2222
psbA	GC													0.4228	0.4218
	GC3													0.3333	0.339
psbB	GC													0.442	0.4401
	GC3													0.3222	0.3242
psbC	GC													0.4459	0.4473
	GC3													0.3312	0.3355
psbD	GC													0.42	0.4228
	GC3													0.3107	0.3107
psbE	GC													0.4017	0.3968
	GC3													0.2949	0.2857
psbF	GC													0.425	0.4083
	GC3													0.35	0.3
psbH	GC													0.3784	0.3919
	GC3													0.2297	0.2703
psbI	GC													0.4146	0.3784
	GC3													0.3514	0.3514
psbJ	GC													0.3556	0.4146
	GC3													0.3659	0.3659
psbK	GC													0.2991	0.3656
	GC3													0.3833	0.3226
psbL	GC													0.3333	0.2821
	GC3													0.2821	0.2308
psbM	GC													0.447	0.3429
	GC3													0.3143	0.3429
psbN	GC													0.3333	0.4394
	GC3													0.4318	0.4091
psbT	GC													0.3386	0.3148
	GC3													0.3056	0.2778
psbZ	GC													0.4296	0.3386
	GC3													0.2222	0.2222
rbcL	GC													0.4465	0.4355
	GC3													0.2762	0.2981
rpl2	GC	0.3853	0.3745	0.3831	0.3853	0.3853	0.3907	0.3896	0.3512	0.4216	0.4026	0.4172	0.4256	0.4449	0.4513
	GC3	0.2403	0.2273	0.2468	0.2208	0.2208	0.2318	0.2403	0.2107	0.2318	0.2338	0.2384	0.3301	0.3346	0.3504
rpl14	GC	0.2889	0.2889	0.2917	0.2889	0.2889	0.2861	0.2833	0.2861	0.3194	0.3222	0.3222	0.425	0.3875	0.3848
	GC3	0.1167	0.1167	0.125	0.1333	0.1333	0.125	0.1167	0.125	0.1917	0.1583	0.2083	0.2258	0.2846	0.2602
rpl16	GC	0.331	0.3356	0.3426	0.3449	0.3472	0.3357	0.3429	0.3474	0.364	0.3826	0.3712	0.4209	0.4412	0.4363
	GC3	0.1597	0.1667	0.1736	0.1806	0.1875	0.1714	0.1857	0.1901	0.2237	0.2349	0.2128	0.3285	0.2721	0.2794
rpl20	GC	0.1901	0.1959	0.2018	0.2111	0.2139	0.2047	0.1988	0.2018	0.2596	0.2242	0.2033		0.3785	0.3556
	GC3	0.1053	0.1316	0.1316	0.1333	0.1333	0.1404	0.1316	0.1491	0.1858	0.1504	0.13		0.2966	0.3
rpl22	GC													0.3413	0.3529
	GC3													0.224	0.2437
rpl23	GC													0.3865	0.383
	GC3													0.3191	0.3191
rpl32	GC													0.3218	0.3218
	GC3													0.2241	0.2069
rpl33	GC													0.3532	0.3532
	GC3													0.3433	0.3284
rpl36	GC	0.3421	0.3421	0.3421	0.3158	0.3158	0.3421	0.3333	0.3246	0.3246	0.3246	0.3596	0.2807	0.4035	0.4035
	GC3	0.3158	0.3158	0.3158	0.3158	0.3158	0.3421	0.3421	0.3158	0.2632	0.2632	0.3421	0.2368	0.3158	0.3158
rpoA	GC													0.349	0.3637
	GC3													0.2647	0.2853
rpoB	GC													0.3797	0.3816
	GC3													0.2726	0.282
rpoC1	GC													0.3666	0.3753
	GC3													0.2926	0.2949
rpoC2	GC													0.3666	0.3753
	GC3													0.2744	0.2875
rps2	GC	0.2531	0.2517	0.2651	0.2711	0.2711	0.2549	0.2549	0.2656	0.294	0.2741	0.2997		0.3727	0.3783
	GC3	0.1535	0.1494	0.1737	0.1743	0.1743	0.1555	0.1513	0.1784	0.1911	0.157	0.2185		0.2658	0.2911
rps3	GC	0.2515	0.2485	0.2485	0.2562	0.2577	0.2554	0.2593	0.2577	0.2809	0.2932	0.2673	0.3303	0.3394	0.3455
	GC3	0.1111	0.1111	0.1065	0.1111	0.1157	0.1239	0.1296	0.1157	0.1713	0.1713	0.1843	0.2396	0.2294	0.2466
rps4	GC	0.2412	0.2395	0.2446	0.2362	0.2395	0.2362	0.2395	0.2496	0.2653	0.2758	0.2736	0.2402	0.3861	0.3927
	GC3	0.1357	0.1256	0.1307	0.1307	0.1407	0.1156	0.1256	0.1508	0.1443	0.1421	0.1791	0.1667	0.2921	0.302
rps7	GC	0.2873	0.2873	0.2884	0.2818	0.2818	0.255	0.2737	0.2764	0.2707	0.2981	0.2896	0.3718	0.4103	0.4145
	GC3	0.1463	0.1463	0.1587	0.1463	0.1463	0.1611	0.1545	0.1382	0.1544	0.1951	0.1393	0.3013	0.2372	0.25
rps8	GC	0.2272	0.2296	0.2272	0.2331	0.2306	0.2406	0.2381	0.2306	0.2456	0.2406	0.2468	0.3108	0.3283	0.3712
	GC3	0.1481	0.1481	0.1481	0.1504	0.1504	0.1729	0.1579	0.1504	0.1504	0.1203	0.145	0.2556	0.2348	0.3106
rps11	GC	0.2749	0.2725	0.2749	0.2822	0.2822	0.2963	0.2988	0.2895	0.3434	0.3459	0.3259	0.2751	0.4173	0.4197
	GC3	0.1095	0.1095	0.1168	0.1168	0.1168	0.1556	0.163	0.1533	0.1579	0.1579	0.1556	0.119	0.2158	0.2374
rps12	GC	0.3511	0.3538	0.3624	0.3519	0.345	0.348	0.3596	0.3596	0.3567	0.3898	0.3626	0.3925	0.4255	0.4328
	GC3	0.1832	0.1667	0.1905	0.1905	0.1667	0.1754	0.193	0.193	0.1842	0.2581	0.1842	0.371	0.2764	0.2903
rps14	GC	0.2937	0.2871	0.2937	0.2904	0.2904	0.2871	0.2871	0.2937	0.3465	0.3333	0.3432	0.2871	0.3993	0.4026
	GC3	0.1881	0.1683	0.1881	0.198	0.198	0.1881	0.1881	0.1881	0.2574	0.2178	0.2772	0.1287	0.2871	0.3069
rps15	GC													0.3114	0.3114
	GC3													0.2308	0.2198
rps16	GC													0.345	0.3576
	GC3													0.1744	0.25
rps18	GC	0.2018	0.2055	0.193	0.1905	0.1905	0.2263	0.2237	0.211	0.235	0.2436	0.2149	0.2125	0.3595	0.3627
	GC3	0.1053	0.1096	0.0921	0.1299	0.1299	0.1728	0.1447	0.1519	0.1667	0.2051	0.1711	0.125	0.2647	0.2941
rps19	GC	0.3431	0.3431	0.3333	0.3333	0.3235	0.3627	0.3627	0.3333	0.3725	0.3529	0.3824	0.3616	0.3907	0.3907
	GC3	0.2941	0.2941	0.2941	0.2941	0.2941	0.3529	0.3529	0.3	0.2941	0.2353	0.2941	0.2925	0.3226	0.3333
ycf1	GC	0.1899	0.1917	0.1964	0.2021	0.2009	0.1899	0.1904	0.1935	0.2188	0.2095	0.2157	0.2683	0.3	0.3134
	GC3	0.1314	0.1359	0.1398	0.1442	0.1403	0.1265	0.1283	0.1322	0.162	0.1527	0.1419	0.227	0.265	0.2765
ycf2	GC	0.1932	0.1958	0.1902	0.1988	0.1988	0.1961	0.1925	0.1929	0.2227	0.2224	0.2278	0.3324	0.3839	0.3914
	GC3	0.1478	0.1489	0.1425	0.1494	0.1506	0.1527	0.1492	0.1455	0.1684	0.172	0.1949	0.3074	0.3747	0.3842
ycf3	GC													0.3708	0.3826
	GC3													0.2426	0.2781
ycf4	GC													0.3946	0.4036
	GC3													0.3405	0.3568
accD
atpA
atpB
atpE
atpF
atpH
atpI
ccsA
cemA
clpP
infA
matK
ndhA
ndhB
ndhB
ndhC
ndhD
ndhE
ndhF
ndhG
ndhH
ndhI
ndhJ
ndhK
petA
petB
petD
petG
petL
petN
psaA
psaB
psaC
psaI
psaJ
psbA
psbB
psbC
psbD
psbE
psbF
psbH
psbI
psbJ
psbK
psbL
psbM
psbN
psbT
psbZ
rbcL
rpl2
rpl2
rpl14
rpl16
rpl20
rpl22
rpl23
rpl23
rpl32
rpl33
rpl36
rpoA
rpoB
rpoC1
rpoC2
rps2
rps3
rps4
rps7
rps7
rps8
rps11
rps12
rps12
rps14
rps15
rps16
rps18
rps19
rps19
ycf1
ycf2
ycf2
ycf3
ycf4
accD
atpA
atpB
atpE
atpF
atpH
atpI
ccsA
cemA
clpP
infA
matK
ndhA
ndhB
ndhB
ndhC
ndhD
ndhE
ndhF
ndhG
ndhH
ndhI
ndhJ
ndhK
petA
petB
petD
petG
petL
petN
psaA
psaB
psaC
psaI
psaJ
psbA
psbB
psbC
psbD
psbE
psbF
psbH
psbI
psbJ
psbK
psbL
psbM
psbN
psbT
psbZ
rbcL
rpl2
rpl2
rpl14
rpl16
rpl20
rpl22
rpl23
rpl23
rpl32
rpl33
rpl36
rpoA
rpoB
rpoC1
rpoC2
rps2
rps3
rps4
rps7
rps7
rps8
rps11
rps12
rps12
rps14
rps15
rps16
rps18
rps19
rps19
ycf1
ycf2
ycf2
ycf3
ycf4
accD
atpA
atpB
atpE
atpF
atpH
atpI
ccsA
cemA
clpP
infA
matK
ndhA
ndhB
ndhB
ndhC
ndhD
ndhE
ndhF
ndhG
ndhH
ndhI
ndhJ
ndhK
petA
petB
petD
petG
petL
petN
psaA
psaB
psaC
psaI
psaJ
psbA
psbB
psbC
psbD
psbE
psbF
psbH
psbI
psbJ
psbK
psbL
psbM
psbN
psbT
psbZ
rbcL
rpl2
rpl2
rpl14
rpl16
rpl20
rpl22
rpl23
rpl23
rpl32
rpl33
rpl36
rpoA
rpoB
rpoC1
rpoC2
rps2
rps3
rps4
rps7
rps7
rps8
rps11
rps12
rps12
rps14
rps15
rps16
rps18
rps19
rps19
ycf1
ycf2
ycf2
ycf3
ycf4
accD
atpA
atpB
atpE
atpF
atpH
atpI
ccsA
cemA
clpP
infA
matK
ndhA
ndhB
ndhB
ndhC
ndhD
ndhE
ndhF
ndhG
ndhH
ndhI
ndhJ
ndhK
petA
petB
petD
petG
petL
petN
psaA
psaB
psaC
psaI
psaJ
psbA
psbB
psbC
psbD
psbE
psbF
psbH
psbI
psbJ
psbK
psbL
psbM
psbN
psbT
psbZ
rbcL
rpl2
rpl2
rpl14
rpl16
rpl20
rpl22
rpl23
rpl23
rpl32
rpl33
rpl36
rpoA
rpoB
rpoC1
rpoC2
rps2
rps3
rps4
rps7
rps7
rps8
rps11
rps12
rps12
rps14
rps15
rps16
rps18
rps19
rps19
ycf1
ycf2
ycf2
ycf3
ycf4
accD
atpA
atpB
atpE
atpF
atpH
atpI
ccsA
cemA
clpP
infA
matK
ndhA
ndhB
ndhB
ndhC
ndhD
ndhE
ndhF
ndhG
ndhH
ndhI
ndhJ
ndhK
petA
petB
petD
petG
petL
petN
psaA
psaB
psaC
psaI
psaJ
psbA
psbB
psbC
psbD
psbE
psbF
psbH
psbI
psbJ
psbK
psbL
psbM
psbN
psbT
psbZ
rbcL
rpl2
rpl2
rpl14
rpl16
rpl20
rpl22
rpl23
rpl23
rpl32
rpl33
rpl36
rpoA
rpoB
rpoC1
rpoC2
rps2
rps3
rps4
rps7
rps7
rps8
rps11
rps12
rps12
rps14
rps15
rps16
rps18
rps19
rps19
ycf1
ycf2
ycf2
ycf3
ycf4
accD
atpA
atpB
atpE
atpF
atpH
atpI
ccsA
cemA
clpP
infA
matK
ndhA
ndhB
ndhB
ndhC
ndhD
ndhE
ndhF
ndhG
ndhH
ndhI
ndhJ
ndhK
petA
petB
petD
petG
petL
petN
psaA
psaB
psaC
psaI
psaJ
psbA
psbB
psbC
psbD
psbE
psbF
psbH
psbI
psbJ
psbK
psbL
psbM
psbN
psbT
psbZ
rbcL
rpl2
rpl2
rpl14
rpl16
rpl20
rpl22
rpl23
rpl23
rpl32
rpl33
rpl36
rpoA
rpoB
rpoC1
rpoC2
rps2
rps3
rps4
rps7
rps7
rps8
rps11
rps12
rps12
rps14
rps15
rps16
rps18
rps19
rps19
ycf1
ycf2
ycf2
ycf3
ycf4
accD
atpA
atpB
atpE
atpF
atpH
atpI
ccsA
cemA
clpP
infA
matK
ndhA
ndhB
ndhB
ndhC
ndhD
ndhE
ndhF
ndhG
ndhH
ndhI
ndhJ
ndhK
petA
petB
petD
petG
petL
petN
psaA
psaB
psaC
psaI
psaJ
psbA
psbB
psbC
psbD
psbE
psbF
psbH
psbI
psbJ
psbK
psbL
psbM
psbN
psbT
psbZ
rbcL
rpl2
rpl2
rpl14
rpl16
rpl20
rpl22
rpl23
rpl23
rpl32
rpl33
rpl36
rpoA
rpoB
rpoC1
rpoC2
rps2
rps3
rps4
rps7
rps7
rps8
rps11
rps12
rps12
rps14
rps15
rps16
rps18
rps19
rps19
ycf1
ycf2
ycf2
ycf3
ycf4
accD
atpA
atpB
atpE
atpF
atpH
atpI
ccsA
cemA
clpP
infA
matK
ndhA
ndhB
ndhB
ndhC
ndhD
ndhE
ndhF
ndhG
ndhH
ndhI
ndhJ
ndhK
petA
petB
petD
petG
petL
petN
psaA
psaB
psaC
psaI
psaJ
psbA
psbB
psbC
psbD
psbE
psbF
psbH
psbI
psbJ
psbK
psbL
psbM
psbN
psbT
psbZ
rbcL
rpl2
rpl2
rpl14
rpl16
rpl20
rpl22
rpl23
rpl23
rpl32
rpl33
rpl36
rpoA
rpoB
rpoC1
rpoC2
rps2
rps3
rps4
rps7
rps7
rps8
rps11
rps12
rps12
rps14
rps15
rps16
rps18
rps19
rps19
ycf1
ycf2
ycf2
ycf3
ycf4
accD
atpA
atpB
atpE
atpF
atpH
atpI
ccsA
cemA
clpP
infA
matK
ndhA
ndhB
ndhB
ndhC
ndhD
ndhE
ndhF
ndhG
ndhH
ndhI
ndhJ
ndhK
petA
petB
petD
petG
petL
petN
psaA
psaB
psaC
psaI
psaJ
psbA
psbB
psbC
psbD
psbE
psbF
psbH
psbI
psbJ
psbK
psbL
psbM
psbN
psbT
psbZ
rbcL
rpl2
rpl2
rpl14
rpl16
rpl20
rpl22
rpl23
rpl23
rpl32
rpl33
rpl36
rpoA
rpoB
rpoC1
rpoC2
rps2
rps3
rps4
rps7
rps7
rps8
rps11
rps12
rps12
rps14
rps15
rps16
rps18
rps19
rps19
ycf1
ycf2
ycf2
ycf3
ycf4
accD
atpA
atpB
atpE
atpF
atpH
atpI
ccsA
cemA
clpP
infA
matK
ndhA
ndhB
ndhB
ndhC
ndhD
ndhE
ndhF
ndhG
ndhH
ndhI
ndhJ
ndhK
petA
petB
petD
petG
petL
petN
psaA
psaB
psaC
psaI
psaJ
psbA
psbB
psbC
psbD
psbE
psbF
psbH
psbI
psbJ
psbK
psbL
psbM
psbN
psbT
psbZ
rbcL
rpl2
rpl2
rpl14
rpl16
rpl20
rpl22
rpl23
rpl23
rpl32
rpl33
rpl36
rpoA
rpoB
rpoC1
rpoC2
rps2
rps3
rps4
rps7
rps7
rps8
rps11
rps12
rps12
rps14
rps15
rps16
rps18
rps19
rps19
ycf1
ycf2
ycf2
ycf3
ycf4
accD
atpA
atpB
atpE
atpF
atpH
atpI
ccsA
cemA
clpP
infA
matK
ndhA
ndhB
ndhB
ndhC
ndhD
ndhE
ndhF
ndhG
ndhH
ndhI
ndhJ
ndhK
petA
petB
petD
petG
petL
petN
psaA
psaB
psaC
psaI
psaJ
psbA
psbB
psbC
psbD
psbE
psbF
psbH
psbI
psbJ
psbK
psbL
psbM
psbN
psbT
psbZ
rbcL
rpl2
rpl2
rpl14
rpl16
rpl20
rpl22
rpl23
rpl23
rpl32
rpl33
rpl36
rpoA
rpoB
rpoC1
rpoC2
rps2
rps3
rps4
rps7
rps7
rps8
rps11
rps12
rps12
rps14
rps15
rps16
rps18
rps19
rps19
ycf1
ycf2
ycf2
ycf3
ycf4
accD
atpA
atpB
atpE
atpF
atpH
atpI
ccsA
cemA
clpP
infA
matK
ndhA
ndhB
ndhB
ndhC
ndhD
ndhE
ndhF
ndhG
ndhH
ndhI
ndhJ
ndhK
petA
petB
petD
petG
petL
petN
psaA
psaB
psaC
psaI
psaJ
psbA
psbB
psbC
psbD
psbE
psbF
psbH
psbI
psbJ
psbK
psbL
psbM
psbN
psbT
psbZ
rbcL
rpl2
rpl2
rpl14
rpl16
rpl20
rpl22
rpl23
rpl23
rpl32
rpl33
rpl36
rpoA
rpoB
rpoC1
rpoC2
rps2
rps3
rps4
rps7
rps7
rps8
rps11
rps12
rps12
rps14
rps15
rps16
rps18
rps19
rps19
ycf1
ycf2
ycf2
ycf3
ycf4
accD
atpA
atpB
atpE
atpF
atpH
atpI
ccsA
cemA
clpP
infA
matK
ndhA
ndhB
ndhB
ndhC
ndhD
ndhE
ndhF
ndhG
ndhH
ndhI
ndhJ
ndhK
petA
petB
petD
petG
petL
petN
psaA
psaB
psaC
psaI
psaJ
psbA
psbB
psbC
psbD
psbE
psbF
psbH
psbI
psbJ
psbK
psbL
psbM
psbN
psbT
psbZ
rbcL
rpl2
rpl2
rpl14
rpl16
rpl20
rpl22
rpl23
rpl23
rpl32
rpl33
rpl36
rpoA
rpoB
rpoC1
rpoC2
rps2
rps3
rps4
rps7
rps7
rps8
rps11
rps12
rps12
rps14
rps15
rps16
rps18
rps19
rps19
ycf1
ycf2
ycf2
ycf3
ycf4
accD
atpA
atpB
atpE
atpF
atpH
atpI
ccsA
cemA
clpP
infA
matK
ndhA
ndhB
ndhB
ndhC
ndhD
ndhE
ndhF
ndhG
ndhH
ndhI
ndhJ
ndhK
petA
petB
petD
petG
petL
petN
psaA
psaB
psaC
psaI
psaJ
psbA
psbB
psbC
psbD
psbE
psbF
psbH
psbI
psbJ
psbK
psbL
psbM
psbN
psbT
psbZ
rbcL
rpl2
rpl2
rpl14
rpl16
rpl20
rpl22
rpl23
rpl23
rpl32
rpl33
rpl36
rpoA
rpoB
rpoC1
rpoC2
rps2
rps3
rps4
rps7
rps7
rps8
rps11
rps12
rps12
rps14
rps15
rps16
rps18
rps19
rps19
ycf1
ycf2
ycf2
ycf3
ycf4
accD
atpA
atpB
atpE
atpF
atpH
atpI
ccsA
cemA
clpP
infA
matK
ndhA
ndhB
ndhB
ndhC
ndhD
ndhE
ndhF
ndhG
ndhH
ndhI
ndhJ
ndhK
petA
petB
petD
petG
petL
petN
psaA
psaB
psaC
psaI
psaJ
psbA
psbB
psbC
psbD
psbE
psbF
psbH
psbI
psbJ
psbK
psbL
psbM
psbN
psbT
psbZ
rbcL
rpl2
rpl2
rpl14
rpl16
rpl20
rpl22
rpl23
rpl23
rpl32
rpl33
rpl36
rpoA
rpoB
rpoC1
rpoC2
rps2
rps3
rps4
rps7
rps7
rps8
rps11
rps12
rps12
rps14
rps15
rps16
rps18
rps19
rps19
ycf1
ycf2
ycf2
ycf3
ycf4
accD
atpA
atpB
atpE
atpF
atpH
atpI
ccsA
cemA
clpP
infA
matK
ndhA
ndhB
ndhB
ndhC
ndhD
ndhE
ndhF
ndhG
ndhH
ndhI
ndhJ
ndhK
petA
petB
petD
petG
petL
petN
psaA
psaB
psaC
psaI
psaJ
psbA
psbB
psbC
psbD
psbE
psbF
psbH
psbI
psbJ
psbK
psbL
psbM
psbN
psbT
psbZ
rbcL
rpl2
rpl2
rpl14
rpl16
rpl20
rpl22
rpl23
rpl23
rpl32
rpl33
rpl36
rpoA
rpoB
rpoC1
rpoC2
rps2
rps3
rps4
rps7
rps7
rps8
rps11
rps12
rps12
rps14
rps15
rps16
rps18
rps19
rps19
ycf1
ycf2
ycf2
ycf3
ycf4
accD
atpA
atpB
atpE
atpF
atpH
atpI
ccsA
cemA
clpP
infA
matK
ndhA
ndhB
ndhB
ndhC
ndhD
ndhE
ndhF
ndhG
ndhH
ndhI
ndhJ
ndhK
petA
petB
petD
petG
petL
petN
psaA
psaB
psaC
psaI
psaJ
psbA
psbB
psbC
psbD
psbE
psbF
psbH
psbI
psbJ
psbK
psbL
psbM
psbN
psbT
psbZ
rbcL
rpl2
rpl2
rpl14
rpl16
rpl20
rpl22
rpl23
rpl23
rpl32
rpl33
rpl36
rpoA
rpoB
rpoC1
rpoC2
rps2
rps3
rps4
rps7
rps7
rps8
rps11
rps12
rps12
rps14
rps15
rps16
rps18
rps19
rps19
ycf1
ycf2
ycf2
ycf3
ycf4
accD
atpA
atpB
atpE
atpF
atpH
atpI
ccsA
cemA
clpP
infA
matK
ndhA
ndhB
ndhB
ndhC
ndhD
ndhE
ndhF
ndhG
ndhH
ndhI
ndhJ
ndhK
petA
petB
petD
petG
petL
petN
psaA
psaB
psaC
psaI
psaJ
psbA
psbB
psbC
psbD
psbE
psbF
psbH
psbI
psbJ
psbK
psbL
psbM
psbN
psbT
psbZ
rbcL
rpl2
rpl2
rpl14
rpl16
rpl20
rpl22
rpl23
rpl23
rpl32
rpl33
rpl36
rpoA
rpoB
rpoC1
rpoC2
rps2
rps3
rps4
rps7
rps7
rps8
rps11
rps12
rps12
rps14
rps15
rps16
rps18
rps19
rps19
ycf1
ycf2
ycf2
ycf3
ycf4
accD
atpA
atpB
atpE
atpF
atpH
atpI
ccsA
cemA
clpP
infA
matK
ndhA
ndhB
ndhB
ndhC
ndhD
ndhE
ndhF
ndhG
ndhH
ndhI
ndhJ
ndhK
petA
petB
petD
petG
petL
petN
psaA
psaB
psaC
psaI
psaJ
psbA
psbB
psbC
psbD
psbE
psbF
psbH
psbI
psbJ
psbK
psbL
psbM
psbN
psbT
psbZ
rbcL
rpl2
rpl2
rpl14
rpl16
rpl20
rpl22
rpl23
rpl23
rpl32
rpl33
rpl36
rpoA
rpoB
rpoC1
rpoC2
rps2
rps3
rps4
rps7
rps7
rps8
rps11
rps12
rps12
rps14
rps15
rps16
rps18
rps19
rps19
ycf1
ycf2
ycf2
ycf3
ycf4
accD
atpA
atpB
atpE
atpF
atpH
atpI
ccsA
cemA
clpP
infA
matK
ndhA
ndhB
ndhB
ndhC
ndhD
ndhE
ndhF
ndhG
ndhH
ndhI
ndhJ
ndhK
petA
petB
petD
petG
petL
petN
psaA
psaB
psaC
psaI
psaJ
psbA
psbB
psbC
psbD
psbE
psbF
psbH
psbI
psbJ
psbK
psbL
psbM
psbN
psbT
psbZ
rbcL
rpl2
rpl2
rpl14
rpl16
rpl20
rpl22
rpl23
rpl23
rpl32
rpl33
rpl36
rpoA
rpoB
rpoC1
rpoC2
rps2
rps3
rps4
rps7
rps7
rps8
rps11
rps12
rps12
rps14
rps15
rps16
rps18
rps19
rps19
ycf1
ycf2
ycf2
ycf3
ycf4
accD
atpA
atpB
atpE
atpF
atpH
atpI
ccsA
cemA
clpP
infA
matK
ndhA
ndhB
ndhB
ndhC
ndhD
ndhE
ndhF
ndhG
ndhH
ndhI
ndhJ
ndhK
petA
petB
petD
petG
petL
petN
psaA
psaB
psaC
psaI
psaJ
psbA
psbB
psbC
psbD
psbE
psbF
psbH
psbI
psbJ
psbK
psbL
psbM
psbN
psbT
psbZ
rbcL
rpl2
rpl2
rpl14
rpl16
rpl20
rpl22
rpl23
rpl23
rpl32
rpl33
rpl36
rpoA
rpoB
rpoC1
rpoC2
rps2
rps3
rps4
rps7
rps7
rps8
rps11
rps12
rps12
rps14
rps15
rps16
rps18
rps19
rps19
ycf1
ycf2
ycf2
ycf3
ycf4
accD
atpA
atpB
atpE
atpF
atpH
atpI
ccsA
cemA
clpP
infA
matK
ndhA
ndhB
ndhB
ndhC
ndhD
ndhE
ndhF
ndhG
ndhH
ndhI
ndhJ
ndhK
petA
petB
petD
petG
petL
petN
psaA
psaB
psaC
psaI
[truncated: 3,578 more rows]

## Sheet: Table S3
Supplementary Table S3 Relative synonymous codon usage of Gastrodiinae and Nervilieae RSCU values ≥ 1 were highlighted in bold. RSCU values ≥ 1 are marked blue, indicating frequent use, RSCU values ≥ 2 are marked red, indicating excessive use.
		G. elata	G. angusta	G. javanica	G. uraiensis	G.sp	G. shimizuana	G. peichatieniana	G. menghaiensis	G. flexistyla	G. crispa	G. longistyla	D. pallens	N. fordii	N. aragoana
Ala	GCU	1.81	2.04	1.72	2.02	1.88	1.87	1.82	1.85	1.91	2	1.82	1.45	1.84	1.84
	GCC	0.38	0.37	0.42	0.34	0.38	0.37	0.37	0.34	0.38	0.39	0.39	0.56	0.56	0.577778
	GCA	1.53	1.37	1.53	1.52	1.59	1.61	1.69	1.69	1.56	1.48	1.64	1.4	1.21	1.19407
	GCG	0.28	0.22	0.33	0.12	0.14	0.14	0.12	0.12	0.16	0.13	0.15	0.6	0.39	0.388148
Arg	CGU	1.08	1.05	1.06	1.09	0.99	0.99	1.1	1.1	1.04	1.05	1.05	1.06	1.28	1.55049
	CGC	0.12	0.13	0.21	0.08	0.1	0.1	0.11	0.11	0.08	0.06	0.13	0.38	0.38	0.421281
	CGA	1.26	1.2	1.11	1.05	1.05	1.05	1.14	1.16	1.06	1.07	1.11	1.19	1.34	1.52877
	CGG	0.17	0.22	0.11	0.2	0.08	0.08	0.08	0.08	0.18	0.18	0.08	0.41	0.39	0.499457
	AGA	2.72	2.8	2.74	3.02	3.21	3.19	3.03	3.02	3.06	3.14	3.14	2.26	1.95	1.48851
	AGG	0.66	0.61	0.77	0.57	0.57	0.59	0.53	0.53	0.58	0.5	0.5	0.69	0.67	0.511494
Asn	AAU	1.76	1.78	1.73	1.81	1.78	1.78	1.81	1.8	1.82	1.81	1.79	1.63	1.56	1.57003
	AAC	0.24	0.22	0.27	0.19	0.22	0.22	0.19	0.2	0.18	0.19	0.21	0.37	0.44	0.429967
Asp	GAU	1.79	1.75	1.79	1.86	1.87	1.87	1.88	1.87	1.89	1.85	1.88	1.73	1.65	1.64684
	GAC	0.21	0.25	0.21	0.14	0.13	0.13	0.12	0.13	0.11	0.15	0.13	0.27	0.35	0.353156
Cys	UGU	1.68	1.74	1.78	1.85	1.8	1.75	1.76	1.75	1.87	1.88	1.76	1.32	1.46	1.47531
	UGC	0.32	0.26	0.22	0.15	0.2	0.25	0.24	0.25	0.13	0.12	0.24	0.68	0.54	0.524691
Gln	CAA	1.65	1.7	1.7	1.72	1.67	1.67	1.7	1.71	1.68	1.67	1.7	1.59	1.49	1.52422
	CAG	0.35	0.3	0.3	0.28	0.33	0.33	0.3	0.29	0.32	0.33	0.3	0.41	0.51	0.47578
Glu	GAA	1.63	1.63	1.6	1.62	1.58	1.58	1.63	1.61	1.62	1.61	1.61	1.43	1.43	1.45672
	GAG	0.37	0.37	0.4	0.38	0.42	0.42	0.37	0.39	0.38	0.39	0.39	0.57	0.57	0.543279
Gly	GGU	1.49	1.58	1.6	1.59	1.62	1.65	1.64	1.63	1.68	1.69	1.65	1.33	1.3	1.30617
	GGC	0.21	0.22	0.28	0.34	0.34	0.32	0.29	0.3	0.27	0.29	0.3	0.36	0.38	0.375778
	GGA	1.73	1.81	1.77	1.7	1.64	1.63	1.77	1.77	1.7	1.68	1.72	1.92	1.62	1.62309
	GGG	0.57	0.39	0.35	0.37	0.4	0.39	0.31	0.3	0.36	0.34	0.32	0.38	0.7	0.694963
His	CAU	1.81	1.78	1.64	1.8	1.81	1.81	1.83	1.83	1.76	1.76	1.81	1.6	1.56	1.54331
	CAC	0.19	0.22	0.36	0.2	0.19	0.19	0.17	0.17	0.24	0.24	0.19	0.4	0.44	0.456693
Ile	AUU	1.42	1.37	1.41	1.36	1.37	1.36	1.33	1.34	1.34	1.35	1.34	1.45	1.33	1.40495
	AUC	0.25	0.26	0.29	0.14	0.16	0.16	0.16	0.17	0.15	0.15	0.18	0.4	0.72	0.627604
	AUA	1.33	1.37	1.3	1.5	1.48	1.48	1.51	1.49	1.51	1.49	1.48	1.15	0.95	0.967448
Leu	UUA	3.23	3.26	3.28	3.66	3.7	3.7	3.74	3.79	3.59	3.61	3.77	2.33	1.87	1.92515
	UUG	0.77	0.76	0.68	0.73	0.66	0.63	0.69	0.64	0.72	0.71	0.62	1.13	1.2	1.19695
	CUU	0.95	0.99	1.1	0.86	0.86	0.89	0.83	0.85	0.93	0.9	0.8	1.13	1.26	1.3016
	CUC	0.17	0.08	0.16	0.13	0.15	0.15	0.13	0.13	0.14	0.14	0.14	0.41	0.45	0.436047
	CUA	0.73	0.78	0.62	0.55	0.57	0.56	0.55	0.55	0.54	0.55	0.58	0.68	0.82	0.771802
	CUG	0.16	0.13	0.16	0.07	0.06	0.06	0.06	0.05	0.09	0.09	0.09	0.32	0.39	0.368459
Lys	AAA	1.63	1.58	1.61	1.64	1.64	1.64	1.67	1.66	1.62	1.64	1.66	1.49	1.37	1.44429
	AAG	0.37	0.42	0.39	0.36	0.36	0.36	0.33	0.34	0.38	0.36	0.34	0.51	0.63	0.555708
Met	AUG	1	1	1	1	1	1	1	1	1	1	1	1	1	1
Phe	UUU	1.74	1.68	1.72	1.72	1.74	1.73	1.77	1.76	1.7	1.72	1.78	1.46	1.2	1.24603
	UUC	0.26	0.32	0.28	0.28	0.26	0.27	0.23	0.24	0.3	0.28	0.22	0.54	0.8	0.753968
Pro	CCU	1.93	2.08	2.05	2.09	2.01	2.01	1.96	2	2.07	2.07	1.93	1.44	1.52	1.54132
	CCC	0.49	0.56	0.68	0.59	0.55	0.55	0.64	0.55	0.6	0.6	0.69	0.9	0.88	0.872795
	CCA	1.15	1.07	1.05	1.15	1.2	1.24	1.28	1.3	1.15	1.18	1.24	1.15	1.11	1.08078
	CCG	0.42	0.29	0.21	0.18	0.23	0.2	0.12	0.14	0.17	0.14	0.14	0.51	0.49	0.505107
Ser	UCU	1.95	2.16	2.23	1.95	1.97	1.95	2.01	2.05	1.96	1.82	1.94	2	1.79	1.60103
	UCC	0.48	0.5	0.52	0.4	0.43	0.44	0.46	0.47	0.35	0.35	0.4	0.74	0.94	0.875403
	UCA	1.66	1.51	1.3	1.67	1.64	1.63	1.66	1.64	1.78	1.79	1.73	1.33	1.19	1.07941
	UCG	0.26	0.24	0.32	0.2	0.23	0.24	0.17	0.18	0.15	0.17	0.13	0.48	0.55	0.444158
	AGU	1.38	1.31	1.37	1.65	1.55	1.56	1.52	1.48	1.63	1.76	1.58	1.12	1.16	1.5419
	AGC	0.27	0.29	0.25	0.12	0.18	0.18	0.18	0.18	0.12	0.11	0.23	0.33	0.36	0.458101
Thr	ACU	1.96	1.97	2.1	1.67	1.77	1.76	1.65	1.68	1.66	1.66	1.64	1.49	1.57	1.60423
	ACC	0.39	0.38	0.35	0.38	0.35	0.37	0.39	0.4	0.33	0.33	0.36	0.62	0.71	0.697885
	ACA	1.34	1.38	1.32	1.7	1.66	1.65	1.76	1.74	1.72	1.75	1.75	1.38	1.23	1.22659
	ACG	0.31	0.26	0.23	0.25	0.22	0.22	0.2	0.18	0.29	0.26	0.25	0.51	0.49	0.471299
Trp	UGG	1	1	1	1	1	1	1	1	1	1	1	1	1	1
Tyr	UAU	1.81	1.77	1.78	1.77	1.77	1.76	1.77	1.79	1.78	1.76	1.78	1.74	1.61	1.57927
	UAC	0.19	0.23	0.22	0.23	0.23	0.24	0.23	0.21	0.22	0.24	0.22	0.26	0.39	0.420725
Val	GUU	1.79	1.83	1.81	1.67	1.69	1.71	1.8	1.79	1.68	1.63	1.71	1.6	1.4	1.40057
	GUC	0.31	0.27	0.43	0.24	0.16	0.16	0.21	0.16	0.19	0.24	0.23	0.51	0.51	0.517045
	GUA	1.65	1.67	1.37	1.8	1.84	1.83	1.76	1.79	1.87	1.85	1.75	1.45	1.41	1.45739
	GUG	0.25	0.23	0.39	0.29	0.31	0.3	0.23	0.25	0.26	0.29	0.31	0.44	0.69	0.625
TER	UAA	2.1	1.95	2.21	1.89	2.05	2.05	2.05	1.89	2.21	2.21	1.89	1.97	1.36	1.33
	UAG	0.6	0.6	0.79	0.63	0.63	0.63	0.63	0.63	0.63	0.63	0.47	0.83	0.98	0.94
	UGA	0.3	0.45	0	0.47	0.32	0.32	0.32	0.47	0.16	0.16	0.63	0.21	0.66	0.73

## Sheet: Table S4
Supplementary Table S4 Synonymous (dS) and non-synonymous (dN) substitution rates of common protein-coding sequences of Gastrodieae and Nervilieae, Epipactis veratrifolia as reference
	ω	dN	dS
Gastrodia menghaiensis	0.301	0.2666	0.8856
Gastrodia peichatieniana	0.2928	0.2263	0.7728
Gastrodia longistyla	0.2755	0.2605	0.9454
Gastrodia shimizuana	0.2822	0.2354	0.8341
Gastrodia sp	0.2703	0.2578	0.9537
Gastrodia crispa	0.2789	0.2366	0.8484
Gastrodia flexistyla	0.2722	0.2617	0.9615
Gastrodia uraiensis	0.2791	0.2638	0.9453
Gastrodia angusta	0.2779	0.2645	0.9516
Gastrodia elata	0.2692	0.2583	0.9593
Gastrodia javanica	0.2689	0.2582	0.96
Didymoplexis pallens	0.2725	0.2577	0.946
Nervilia aragoana	0.3662	0.0302	0.0825
Nervilia fordii	0.3447	0.0309	0.0897

## Sheet: Table S5
Supplementary Table S5 Selection pressure on housekeeping genes in plastid genomes of Gastrodiinae and Nervilieae
	G. menghaiensis	G. peichatieniana	G. longistyla	G. shimizuana	G.sp	G.crispa	G. flexistyla	G. uraiensis	G. angusta	G.elata	G. javanica	D.pallens	N. aragoana	N.fordii
accD	0.1804	0.1723	0.1734	0.1956	0.1931	0.1811	0.1808	0.1908	0.2225	0.1533	0.169	0.1158	0.3639	0.4288
clpP	0.1101	0.106	0.1072	0.1076	0.1076	0.0937	0.0996	0.1019	0.1034	0.0967	0.0818	0.1411	0.1719	0.0818
rpl2	0.1571	0.1643	0.1654	0.1203	0.1203	0.1436	0.1417	0.1313	0.1767	0.1552	0.1691	0.2818	0.001	0.1092
rpl14	0.1378	0.1378	0.1377	0.1264	0.1264	0.1295	0.1165	0.1226	0.1226	0.1279	0.0965	0.1191	0.106	0.001
rpl16	0.1075	0.119	0.1177	0.1029	0.1119	0.1247	0.1167	0.1082	0.1011	0.103	0.136	0.1089	0.0784	0.1095
rpl36	0.0977	0.0977	0.0977	0.0426	0.0426	0.1761	0.1466	0.0575	0.1963	0.1564	0.1302	0.0594	0.001	0.001
rps3	0.1419	0.1515	0.1545	0.1536	0.1536	0.1504	0.1397	0.1371	0.1386	0.1659	0.1492	0.1719	0.0952	0.1477
rps4	0.1503	0.1451	0.1442	0.1446	0.1443	0.138	0.1317	0.1458	0.1488	0.1798	0.1604	0.2017	0.1002	0.0588
rps7	0.5594	0.5594	0.594	0.519	0.519	0.4049	0.3788	0.3823	0.2916	0.4559	0.2059	0.3772	0.4377	0.3025
rps8	0.2961	0.2907	0.3037	0.2879	0.2889	0.2834	0.2456	0.2732	0.2874	0.2048	0.2132	0.1734	0.1239	0.1118
rps11	0.1224	0.1249	0.1297	0.1181	0.1181	0.1563	0.1529	0.1517	0.1393	0.0944	0.1353	0.1288	0.1471	0.1351
rps12	0.1708	0.1602	0.1709	0.1709	0.1709	0.1877	0.1909	0.1932	0.2425	0.266	0.2319	0.2124	0.001	0.001
rps14	0.1257	0.13	0.1165	0.112	0.112	0.1305	0.137	0.1629	0.1945	0.1656	0.1455	0.229	0.377	0.2837
rps18	0.1238	0.1561	0.1078	0.1138	0.1138	0.145	0.1466	0.1027	0.2176	0.3097	0.3064	0.178	0.4138	1.2449
rps19	0.1939	0.1776	0.2231	0.1776	0.1974	0.1533	0.1533	0.2186	0.1444	0.1533	0.1094	0.3081	0.001	0.001
ycf1	0.2535	0.2481	0.2311	0.232	0.2312	0.235	0.231	0.2426	0.2612	0.2528	0.2479	0.2837	0.5602	0.4446
ycf2	1.1854	1.1427	1.1024	1.1383	1.1264	1.1958	1.1806	1.1088	1.0803	1.1539	1.1462	1.0342	1.0031	1.5811

## Sheet: Table S6
Supplementary Table S6 RELAX analysis of plastome protein-coding genes of Gastrodieae
Genes	Selection	K	P value	LR	Significance
accD	intensification	2.46	0	13.69	significant
clpP	intensification	3.14	0.536	0.38	not significant
rpl2	intensification	3.36	0.225	1.47	not significant
rpl14	relaxation	0.48	0.649	0.21	not significant
rpl16	relaxation	0.18	0.147	2.1	not significant
rpl36	intensification	2.41	0.229	1.44	not significant
rps3	relaxation	0.87	0.622	0.24	not significant
rps4	relaxation	0.71	0.42	0.65	not significant
rps7	intensification	3.96	0.116	2.48	not significant
rps8	relaxation	0.48	0.105	2.63	not significant
rps11	relaxation	0.78	0.472	0.52	not significant
rps12	intensification	8.03	0.332	0.94	not significant
rps14	intensification	1.51	0.457	0.55	not significant
rps18	relaxation	0.55	0.255	1.3	not significant
rps19	intensification	5.28	0.633	0.23	not significant
ycf1	intensification	2.71	0	13.17	significant
ycf2	intensification	1.03	0.62	0.25	not significant

## Sheet: Table S7
Supplementary Table S7 Positive selection analysis of protein-coding genes
Gene	One dN/dS rations		Two dN/dS rations		P value
	for branches		for branches
	lnL	np	lnL	np
accD	-7294.78	30	-7294.77	31
clpP	-2261.81	30	-2261.76	31
rpl2	-2339.09	30	-2338.4	31
rpl14	-1517.66	30	-1517.59	31
rpl16	-1842.26	30	-1842.54	31
rpl36	-471.431	30	-470.855	31
rps3	-2988.62	30	-2981.37	31	p<0.01
rps4	-2794.58	30	-2794.43	31
rps7	-1940.83	30	-1940.59	31
rps8	-1872.96	30	-1872.9	31
rps11	-2054.84	30	-2054.55	31
rps12	-1416.8	30	-1416.58	31
rps14	-1324.06	30	-1322.71	31
rps18	-1361.09	30	-1360.24	31
rps19	-840.043	30	-839.603	31
ycf1	-28865.7	30	-28857.5	31	p<0.01
ycf2	-32858.9	30	-32855.8	31	p<0.01

## Sheet: Table S8
Supplementary Table S8 Plastomes of mycoheterotrophic representative orchid genera (*, plastomes obtained in this study).
Subfamily	Tribe	Genus	Species	Life style	GenBank accession（NCBI）	Length (bp)	LSC (bp)	SSC (bp)	IR (bp)	GC(%)	Number of coding genes	Number of pseudo-genes	Number of tRNAs
Vanilloideae	Vanilleae	Cyrtosia	Cyrtosia septentrionalis	Terrestrial	MH615835	96859	58085	10414	17946	34.8	40	9	28
Vanilloideae	Vanilleae	Lecanorchis	Lecanorchis japonica	Terrestrial	MN200364	70498	28197	14493	13904	30.4	24	5	8
Vanilloideae	Vanilleae	Galeola	Galeola lindleyana	Terrestrial	MW528436	100749	59494	18042	11607	34.5	36	10	23
Orchidoideae	Cranichideae	Chamaegastrodia	Chamaegastrodia shikokiana	Terrestrial	MN200367	130934	64694	2320	31960	36.3	44	22	37
Orchidoideae	Diurideae	Rhizanthella	Rhizanthella gardneri	Terrestrial	NC014874	59190	26360	13295	9767	34.2	23	3	10
Epidendroideae	Cymbidieae	Cymbidium	Cymbidium macrorhizon	Terrestrial	KY354040	149859	85187	13766	25453	37	75	9	39
Epidendroideae	Cymbidieae	Dipodium	Dipodium roseum	Terrestrial	MN200386	141209	81787	10352	24535	36.9	73	5	38
Epidendroideae	Cymbidieae	Eulophia	Eulophia zollingeri	Terrestrial	NC037212	145201	81566	13091	25272	36.9	76	11	37
Epidendroideae	Calypsoeae	Corallorhiza	Corallorhiza macrantha	Terrestrial	NC025660	151031	84263	12544	27112	37.2	72	11	38
Epidendroideae	Calypsoeae	Danxiaorchis	Danxiaorchis singchiana	Terrestrial	NC048523	87931	44077	9919	27720	34.5	35	24	28
Epidendroideae	Epidendreae	Hexalectris	Hexalectris warnockii	Terrestrial	MH444822	119057	66903	17490	17332	36.9	44	28	33
Epidendroideae	Neottieae	Aphyllorchis	Aphyllorchis montana	Terrestrial	NC030703	94559	—	—	—	37.1	34	26	30
Epidendroideae	Neottieae	Neottia	Neottia acuminata	Terrestrial	NC030709	83190	51145	5371	13337	36.6	29	21	35
Epidendroideae	Neottieae	Diplandrorchis	Diplandrorchis sinica	Terrestrial	MZ014629	109435	42575	17831	13763	37.3	55	0	38
Epidendroideae	Neottieae	Cephalanthera	Cephalanthera humilis	Terrestrial	KU551265	157011	86908	15133	27485	37.3	73	14	38
Epidendroideae	Gastrodieae	Gastrodia	Gastrodia elata	Terrestrial	MF163256*	35304	—	—	—	25.3	20	0	5
Epidendroideae	Gastrodieae	Didymoplexis	Didymoplexis pallens	Terrestrial	ON515488*	51241	7189	3061	20495	34.8	29	0	7
Epidendroideae	Nervilieae	Epipogium	Epipogium aphyllum	Terrestrial	NC026449	30650	8030	—	11310	32.8	22	0	8
Epidendroideae	Collabieae	Risleya	Risleya atropurpurea	Terrestrial	MN990439	77821	20657	4645	26260	33.3	38	3	19

## Sheet: Table S9
Supplementary Table S9 Plastomes used in substitution rate analyses
Species	Lifestyle	Habitat	Length (bp)	GC content (%)	GenBank accession
Rhizanthella gardneri	Mycoheterotrophs	Desert scrub	59190	34.2	GQ413967
Lecanorchis japonica	Mycoheterotrophs	Dank forest	70498	30.4	NC_046799
Risleya atropurpurea	Mycoheterotrophs	Spruce forest, dank shrubs	77821	33.3	MN990439
Danxiaorchis singchiana	Mycoheterotrophs	Dank forest	87931	34.5	NC_048523
Aphyllorchis montana	Mycoheterotrophs	Dank open forest	94559	37.1	NC_030703
Cyrtosia septentrionalis	Mycoheterotrophs	Dank forest	96859	34.8	MH615835
Chamaegastrodia inverta	Mycoheterotrophs	Dank open forest	116220	36.9	MW589502
Eulophia zollingeri	Mycoheterotrophs	Dank open forest、bamboo Forest	145201	36.9	NC_037212
Corallorhiza trifida	Mycoheterotrophs	Forest, shrubs	149408	37.2	MN990435
Cymbidium macrorhizon	Mycoheterotrophs	Dank forest	149850	37	NC_029713
Apostasia odorata	Autophyte	Forest	159285	35.7	NC_030722
